# Supplementary material for: ﻿A new species of Nitokra Boeck, 1865 (Copepoda, Harpacticoida, Ameiridae) from the Caribbean coast of Colombia
Source: Zookeys. 2022 Nov 8;1128:111–27. doi: 10.3897/zookeys.1128.86210 (PMC9836619; doi:10.3897/zookeys.1128.86210)
Supplement: XML Treatment for Nitokra puebloviejensis [file zookeys.1128.86210-treatment1.xml]

<!DOCTYPE tp:taxon-treatment
  PUBLIC "-//TaxonX//DTD Taxonomic Treatment Publishing DTD v0 20100105//EN" "tax-treatment-NSO.dtd">
<tp:taxon-treatment xmlns:tp="http://www.plazi.org/taxpub"><tp:treatment-meta><kwd-group><label>Taxon classification</label><kwd>
                  <named-content content-type="kingdom">Animalia</named-content>
                </kwd><kwd>
                  <named-content content-type="order">Harpacticoida</named-content>
                </kwd><kwd>
                  <named-content content-type="family">Ameiridae</named-content>
                </kwd></kwd-group><mixed-citation publication-type="journal"><person-group><name><surname>Fuentes-Reinés</surname><given-names>Juan M.</given-names></name><name><surname>Suárez-Morales</surname><given-names>Eduardo</given-names></name><name><surname>Silva-Briano</surname><given-names>Marcelo</given-names></name></person-group><article-title>﻿A new species of <italic><tp:taxon-name><tp:taxon-name-part taxon-name-part-type="genus" reg="Nitokra">Nitokra</tp:taxon-name-part></tp:taxon-name></italic> Boeck, 1865 (<tp:taxon-name><tp:taxon-name-part taxon-name-part-type="subclass">Copepoda</tp:taxon-name-part></tp:taxon-name>, <tp:taxon-name><tp:taxon-name-part taxon-name-part-type="order">Harpacticoida</tp:taxon-name-part></tp:taxon-name>, <tp:taxon-name><tp:taxon-name-part taxon-name-part-type="family">Ameiridae</tp:taxon-name-part></tp:taxon-name>) from the Caribbean coast of Colombia</article-title><source>Zookeys</source><day>08</day><month>11</month><year>2022</year><volume>1128</volume><fpage>111</fpage><lpage>127</lpage><pub-id pub-id-type="doi">10.3897/zookeys.1128.86210</pub-id></mixed-citation></tp:treatment-meta><tp:nomenclature><label>﻿</label><tp:taxon-name>
                <object-id xmlns:xlink="http://www.w3.org/1999/xlink" content-type="arpha" xlink:type="simple">5AF16EEF-611F-5A5A-9AD1-421032313815</object-id>
                <tp:taxon-name-part taxon-name-part-type="genus" reg="Nitokra">Nitokra</tp:taxon-name-part>
                <tp:taxon-name-part taxon-name-part-type="species" reg="puebloviejensis">puebloviejensis</tp:taxon-name-part>
                <object-id xmlns:xlink="http://www.w3.org/1999/xlink" content-type="zoobank" xlink:type="simple">https://zoobank.org/90D3530F-D17B-48E7-BC9A-90F41ED5C0E5</object-id>
              </tp:taxon-name><tp:taxon-status xmlns:xlink="http://www.w3.org/1999/xlink" xlink:type="simple">sp. nov.</tp:taxon-status><xref ref-type="fig" rid="F1">Figs 1</xref><xref ref-type="fig" rid="F2">, 2</xref><xref ref-type="fig" rid="F3">, 3</xref><xref ref-type="fig" rid="F4">, 4</xref><xref ref-type="fig" rid="F5">, 5</xref><xref ref-type="fig" rid="F6">, 6</xref></tp:nomenclature><tp:treatment-sec sec-type="material" id="SECID0EONAC"><title>Material examined.</title><p>Adult female holotype (INV10139), ethanol-preserved, vial, Ciénaga Grande de Santa Marta, Colombia (<named-content xmlns:xlink="http://www.w3.org/1999/xlink" content-type="dwc:verbatimCoordinates" xlink:type="simple"><named-content content-type="geo-json" specific-use="{&#34;type&#34;:&#34;Point&#34;,&#34;coordinates&#34;:[-74.325456,96.854167]}" id="NCID0EXNAC" xlink:type="simple">10°5211.25"N, 74°19'31.64"W</named-content></named-content>), littoral plankton, coll. J.M. Fuentes-Reinés; adult male allotype (INV CRU10140), ethanol-preserved, vial, same sampling data as holotype. Paratypes: four females (INV CRU10141), and three males (INV CRU10142), same sampling data as holotype and allotype.</p></tp:treatment-sec><tp:treatment-sec sec-type="material" id="SECID0E3NAC"><title>Additional material.</title><p>Six adult females, four adult males in first authors’ collection. One female and two male individuals prepared for SEM analysis.</p></tp:treatment-sec><tp:treatment-sec sec-type="type locality" id="SECID0EBOAC"><title>Type locality.</title><p>Puebloviejo, Ciénaga Grande de Santa Marta, northern Colombia (<named-content xmlns:xlink="http://www.w3.org/1999/xlink" content-type="dwc:verbatimCoordinates" xlink:type="simple"><named-content content-type="geo-json" specific-use="{&#34;type&#34;:&#34;Point&#34;,&#34;coordinates&#34;:[-74.325456,10.869792]}" id="NCID0EKOAC" xlink:type="simple">10°52'11.25"N, 74°19'31.64"W</named-content></named-content>).</p></tp:treatment-sec><tp:treatment-sec sec-type="etymology" id="SECID0EPOAC"><title>Etymology.</title><p>The new species is named in reference to the type locality of the new species by adding the toponimic suffix in singular. The gender of the species suffix is feminine to match that of the genus.</p></tp:treatment-sec><tp:treatment-sec sec-type="Differential diagnosis" id="SECID0EUOAC"><title>Differential diagnosis.</title><p><italic><tp:taxon-name><tp:taxon-name-part taxon-name-part-type="genus" reg="Nitokra">Nitokra</tp:taxon-name-part></tp:taxon-name></italic> with 1 inner seta and 5 setae on P1EXP2 and EXP3, respectively and 455 and 777 elements on P2–P4ENP3 and P2–P4EXP3, respectively, plus 111 inner setae on P2–P4ENP1, respectively. Female rostrum hourglass-shaped, distal segment of mandibular palp with 6 setal elements. P1ENP1 almost reaching distal margin of P1EXP3. Modified, club-shaped inner basipodal seta on leg1. Maxilliped with distinctive group of 5 setae inserted medially on the syncoxa.</p></tp:treatment-sec><tp:treatment-sec sec-type="description" id="SECID0EBPAC"><title>Description of female.</title><p>Body subcylindrical, tapering posteriorly (Fig. <xref ref-type="fig" rid="F1">1A</xref>), total body length 728–784 μm (average = 768 μm, <italic>n</italic> = 6; holotype length = 784 μm).</p><fig id="F1" position="float" orientation="portrait"><object-id xmlns:xlink="http://www.w3.org/1999/xlink" content-type="doi" xlink:type="simple">10.3897/zookeys.1128.86210.figure1</object-id><object-id xmlns:xlink="http://www.w3.org/1999/xlink" content-type="arpha" xlink:type="simple">11D7A5A6-E1D6-5B12-AB09-8F0545D946F3</object-id><label>Figure 1.</label><caption><p><italic><tp:taxon-name><tp:taxon-name-part taxon-name-part-type="genus" reg="Nitokra">Nitokra</tp:taxon-name-part><tp:taxon-name-part taxon-name-part-type="species" reg="puebloviejensis">puebloviejensis</tp:taxon-name-part></tp:taxon-name></italic> sp. nov. from Puebloviejo, Ciénaga Grande de Santa Marta, Colombia, digital photos. <bold>A</bold> holotype female, habitus, lateral view <bold>B</bold> rostrum, ventral view <bold>C</bold> labrum, ventral view <bold>D</bold> urosomites and caudal rami, ventral view <bold>E</bold> anal somite with anal operculum and spine ornamentation, dorsal view <bold>F</bold> anal somite and caudal rami showing caudal setae I–VII, ventral view. Scale bars: 50 μm (<bold>A, C</bold>); 10 μm (<bold>B</bold>); 20 μm (<bold>E, F</bold>).</p></caption><graphic xmlns:xlink="http://www.w3.org/1999/xlink" xlink:href="zookeys-1128-111_article-86210__-g001.jpg" position="float" orientation="portrait" xlink:type="simple" id="oo_766921.jpg"><uri content-type="original_file" xlink:type="simple">https://binary.pensoft.net/fig/766921</uri></graphic></fig><p>Rostrum small, slightly protruding, discernible in dorsal view; roughly hourglass-shaped, with flat tip; rostrum furnished apically with two pairs of short slender sensilla (Figs <xref ref-type="fig" rid="F1">1B</xref>, <xref ref-type="fig" rid="F2">2A</xref>). Labrum subtriangular, strong, heavily chitinized, with rugose edge apically (Figs <xref ref-type="fig" rid="F1">1C</xref>, <xref ref-type="fig" rid="F2">2B</xref>). Urosome short, thick (Figs <xref ref-type="fig" rid="F1">1D</xref>, <xref ref-type="fig" rid="F3">3D–F</xref>), comprising fifth pedigerous somite, genital double-somite and 3 free abdominal somites. Anal somite furnished with row of spinules on proximal ventral surface and along insertion of caudal rami (Figs <xref ref-type="fig" rid="F1">1F</xref>, <xref ref-type="fig" rid="F3">3D–F</xref>, <xref ref-type="fig" rid="F4">4A</xref>). Anal operculum semicircular, ornamented with 5 or 6 spines (Figs <xref ref-type="fig" rid="F1">1E</xref>, <xref ref-type="fig" rid="F4">4A</xref>). Caudal ramus short, subquadrate, armed with 7 caudal setae (Figs <xref ref-type="fig" rid="F1">1F</xref>, <xref ref-type="fig" rid="F4">4A</xref>), caudal seta I shorter than ramus; seta II about 2.6× as long as I, seta III on distal outer position, slightly longer than seta II. Setae IV and V thick, long, the former being longest; seta VI about 1.6× as long as seta I. Dorsal seta (VII) simple, about as long as caudal ramus, shorter than seta VI (Figs <xref ref-type="fig" rid="F1">1F</xref>, <xref ref-type="fig" rid="F4">4A</xref>).</p><p><bold><italic>Antennule</italic></bold> 8-segmented, tapering distally (Fig. <xref ref-type="fig" rid="F4">4E</xref>), first segment robust, subquadrate, unornamented, with single seta. Aesthetasc on fourth segment long, reaching beyond distal end of terminal segment. Fourth segment as long as first. Segmental armature as follows (s = seta, ae = aesthetasc): 1(1s),2(4s),3(6s),4(6+1ae).5(3s),6(2),7(4),8(7s+1ae).</p><p><bold><italic>Antenna</italic></bold> (Figs <xref ref-type="fig" rid="F2">2E</xref>, <xref ref-type="fig" rid="F3">3A</xref>). Coxa short, subquadrate, smooth. Basis subrectangular, lacking abexopodal seta, armed with short distal spine and row of minute spinules at spine insertion. First endopodal segment subrectangular, smooth, second endopodal segment longer than first, furnished with subdistal row of spinules on inner margin (Fig. <xref ref-type="fig" rid="F3">3A</xref>), with 2 lateral inner spines and 6 apical setal elements, outermost 2 basally fused at insertion. EXP 1-segmented, cylindrical, armed with 3 subequal setal elements (Figs <xref ref-type="fig" rid="F2">2E</xref>, <xref ref-type="fig" rid="F3">3A</xref>, <xref ref-type="fig" rid="F6">6C, D</xref>).</p><fig id="F2" position="float" orientation="portrait"><object-id xmlns:xlink="http://www.w3.org/1999/xlink" content-type="doi" xlink:type="simple">10.3897/zookeys.1128.86210.figure2</object-id><object-id xmlns:xlink="http://www.w3.org/1999/xlink" content-type="arpha" xlink:type="simple">3BBDE5CA-BB6D-5766-B10A-D11E9FDDC785</object-id><label>Figure 2.</label><caption><p><italic><tp:taxon-name><tp:taxon-name-part taxon-name-part-type="genus" reg="Nitokra">Nitokra</tp:taxon-name-part><tp:taxon-name-part taxon-name-part-type="species" reg="puebloviejensis">puebloviejensis</tp:taxon-name-part></tp:taxon-name></italic> sp. nov. from Puebloviejo, Ciénaga Grande de Santa Marta, Colombia. Adult female holotype. <bold>A</bold> rostrum <bold>B</bold> labrum <bold>C</bold> mandible with palp <bold>D</bold> gnathal blade with teeth and dorsal seta <bold>E</bold> antenna (some setae cut short) <bold>F</bold> maxillule showing armature of lobes <bold>G</bold> maxilla <bold>H</bold> maxilliped showing row of setal elements on syncoxa <bold>I</bold> detail of accessory seta of maxilliped ENP <bold>J</bold> antennule showing segmentation. Scale bars: 15 μm (<bold>A–D, I</bold>); 20 μm (<bold>D–F</bold>); 25 μm (<bold>G, H, J</bold>).</p></caption><graphic xmlns:xlink="http://www.w3.org/1999/xlink" xlink:href="zookeys-1128-111_article-86210__-g002.jpg" position="float" orientation="portrait" xlink:type="simple" id="oo_766922.jpg"><uri content-type="original_file" xlink:type="simple">https://binary.pensoft.net/fig/766922</uri></graphic></fig><fig id="F3" position="float" orientation="portrait"><object-id xmlns:xlink="http://www.w3.org/1999/xlink" content-type="doi" xlink:type="simple">10.3897/zookeys.1128.86210.figure3</object-id><object-id xmlns:xlink="http://www.w3.org/1999/xlink" content-type="arpha" xlink:type="simple">869F645E-B994-5443-8AC1-435798182A53</object-id><label>Figure 3.</label><caption><p><italic><tp:taxon-name><tp:taxon-name-part taxon-name-part-type="genus" reg="Nitokra">Nitokra</tp:taxon-name-part><tp:taxon-name-part taxon-name-part-type="species" reg="puebloviejensis">puebloviejensis</tp:taxon-name-part></tp:taxon-name></italic> sp. nov. from Puebloviejo, Ciénaga Grande de Santa Marta, Colombia. SEM-prepared adult female. <bold>A</bold> antenna showing EXP and ENP <bold>B</bold> posterior end of anal somite and insertion of caudal rami showing ornamentation, semi-lateral view <bold>C</bold> fifth leg exopods (at arrow), ventral view <bold>D</bold> anal somite and caudal rami, ventral view <bold>E</bold> anal somite, ventral view <bold>F</bold> urosome, ventral view.</p></caption><graphic xmlns:xlink="http://www.w3.org/1999/xlink" xlink:href="zookeys-1128-111_article-86210__-g003.jpg" position="float" orientation="portrait" xlink:type="simple" id="oo_766923.jpg"><uri content-type="original_file" xlink:type="simple">https://binary.pensoft.net/fig/766923</uri></graphic></fig><p><bold><italic>Mandible</italic></bold> (Fig. <xref ref-type="fig" rid="F2">2C, D</xref>). Gnathal blade armed with 13 teeth, 6 large, 7 small, 1 long spinule, and long dorsal seta ornamented with short spinules (Fig. <xref ref-type="fig" rid="F2">2D</xref>). Mandibular palp 2-segmented, basal segment short, subquadrate, with short robust seta (Fig. <xref ref-type="fig" rid="F2">2C</xref>). Endopodal segment subrectangular, armed with 1 short lateral and 5 apical setae (Fig. <xref ref-type="fig" rid="F2">2C</xref>).</p><p><bold><italic>Maxillule</italic></bold> (Fig. <xref ref-type="fig" rid="F2">2F</xref>). With large praecoxa; precoxal arthrite (pca in Fig. <xref ref-type="fig" rid="F2">2F</xref>) rectangular, unornamented, armed with group of 4 apical and 2 subapical spiniform elements. Coxal endite shorter than precoxal arthrite, armed with 1 curved serrate spiniform element and 2 smooth setae (cxe in Fig. <xref ref-type="fig" rid="F2">2F</xref>). Basis (bas in Fig. <xref ref-type="fig" rid="F2">2F</xref>) shorter than coxal endite, seemingly with five subequal apical and subapical setae; exopod reduced, represented by 1 seta; endopod (enp in Fig. <xref ref-type="fig" rid="F2">2F</xref>) 1-segmented, armed with 2 subequal plumose setae inserted apically (Fig. <xref ref-type="fig" rid="F2">2F</xref>).</p><p><bold><italic>Maxilla</italic></bold> (Fig. <xref ref-type="fig" rid="F2">2G</xref>). Syncoxa unornamented, with 2 endites, proximalmost armed with short spiniform element and slender modified seta furnished with distal tuft of setules; second endite with 2 slender apical setae. Allobasis produced into strong serrate claw with short, curved adjacent spiniform element and slender seta. ENP 1-segmented, armed with 2 setae.</p><p><bold><italic>Maxilliped</italic></bold> (Fig. <xref ref-type="fig" rid="F2">2H, I</xref>). Subchelate. Syncoxa with single setulated seta on inner distal corner and distinctive group of 4 or 5 short slender elements inserted medially on the outer margin of the syncoxa, as in male (Fig. <xref ref-type="fig" rid="F2">2H</xref>, arrowhead in Fig. <xref ref-type="fig" rid="F6">6E</xref>). ENP represented by long, slender claw with short accessory seta (Fig. <xref ref-type="fig" rid="F2">2I</xref>).</p><p>P1 (Fig. <xref ref-type="fig" rid="F5">5A</xref>). Intercoxal sclerite smooth. Coxa with transverse row of spinules proximally and spinules row distally. Basis with spinules bordering insertion of exopodal and endopodal rami, inner basipodal spine short, reaching proximal 1/3 of length of first ENP segment. Outer basipodal spine short. EXP and ENP 3-segmented. Exopodal ramus shorter than endopod, reaching about the margin end of second exopodal segment. EXP1lacking inner setae, EXP2 with inner seta; EXP3 with 3 outer spines and 2 geniculate apical setae. ENP 3-segmented; ENP 2 with inner seta, ENP1 subrectangular. ENP3 with 1 apical spiniform seta, 1 geniculate apical seta, and short plumose inner seta.</p><p>P2 (Fig. <xref ref-type="fig" rid="F5">5B–D</xref>). Intercoxal sclerite with transverse rows of long spinules (Fig. <xref ref-type="fig" rid="F6">6C</xref>). Coxa with transverse row of long spinules plus 2 rows of minute spinules (Fig. <xref ref-type="fig" rid="F6">6D</xref>). Outer basipodal spine short (“obs” in Fig. <xref ref-type="fig" rid="F6">6B</xref>). EXP and ENP 3-segmented. EXP1 lacking inner seta, EXP2 with long, slender inner seta, EXP3 with 3 outer spines, 1 apical and 3 inner setae. ENP shorter than EXP, reaching slightly beyond halfway of EXP3. ENP-3 with 2 inner setae (Fig. <xref ref-type="fig" rid="F5">5B</xref>).</p><p>P3 (Fig. <xref ref-type="fig" rid="F5">5E</xref>). Intercoxal sclerite smooth. Coxa and basis as in P2. EXP and ENP 3-segmented. ENP slightly shorter than EXP. ENP as in P2 except for additional inner plumose seta on ENP3.</p><p>P4 (Fig. <xref ref-type="fig" rid="F5">5F</xref>). Intercoxal sclerite, coxa and basis as in P2 and P3. EXP and ENP 3-segmented. ENP shorter than EXP, barely reaching 1/3 of EXP3. EXP as in P3 except for thinner outer spines on EXP3. ENP as in P3.</p><p>P5 (Fig. <xref ref-type="fig" rid="F3">3C</xref> at arrow, 4C). EXP and baseoendopod not fused, baseoendopod subtriangular, reaching EXP midlength, segment bearing 5 setae, apical being longest. EXP subquadrate, with spinules row along inner margin; EXP armed with 5 unequally long setae (Fig. <xref ref-type="fig" rid="F4">4C</xref>).</p><fig id="F4" position="float" orientation="portrait"><object-id xmlns:xlink="http://www.w3.org/1999/xlink" content-type="doi" xlink:type="simple">10.3897/zookeys.1128.86210.figure4</object-id><object-id xmlns:xlink="http://www.w3.org/1999/xlink" content-type="arpha" xlink:type="simple">36E8C3AA-9F43-57E4-A902-11359D2C7B32</object-id><label>Figure 4.</label><caption><p><italic><tp:taxon-name><tp:taxon-name-part taxon-name-part-type="genus" reg="Nitokra">Nitokra</tp:taxon-name-part><tp:taxon-name-part taxon-name-part-type="species" reg="puebloviejensis">puebloviejensis</tp:taxon-name-part></tp:taxon-name></italic> sp. nov. from Puebloviejo, Ciénaga Grande de Santa Marta, Colombia. <bold>A</bold> adult female anal and preanal urosomites, dorsal view showing anal operculum and caudal setae I–VII <bold>B</bold> female anal and preanal urosomites, ventral view <bold>C</bold> female P5 <bold>D</bold> female genital field and P6 with setae (arrowed) <bold>E</bold> male geniculated antennule <bold>F</bold> modified, club-shaped basipodal spine of male P1 <bold>G</bold> male leg 6 <bold>H</bold> male P3, anterior view <bold>I</bold> male P5, ventral view. Scale bars: 25 μm (<bold>A–D, I</bold>); 10 μm (<bold>E–G</bold>); 20 μm (<bold>H</bold>).</p></caption><graphic xmlns:xlink="http://www.w3.org/1999/xlink" xlink:href="zookeys-1128-111_article-86210__-g004.jpg" position="float" orientation="portrait" xlink:type="simple" id="oo_766924.jpg"><uri content-type="original_file" xlink:type="simple">https://binary.pensoft.net/fig/766924</uri></graphic></fig><p>P6 (Fig. <xref ref-type="fig" rid="F4">4D</xref>). Represented by narrow transverse plate with subdistal lobe-like processes marked by a rounded notch. Plate bearing a small seta on each side (Fig. <xref ref-type="fig" rid="F4">4D</xref> at arrows).</p><fig id="F5" position="float" orientation="portrait"><object-id xmlns:xlink="http://www.w3.org/1999/xlink" content-type="doi" xlink:type="simple">10.3897/zookeys.1128.86210.figure5</object-id><object-id xmlns:xlink="http://www.w3.org/1999/xlink" content-type="arpha" xlink:type="simple">9C6B446F-8A54-5A6B-873D-2C3B286A702A</object-id><label>Figure 5.</label><caption><p><italic><tp:taxon-name><tp:taxon-name-part taxon-name-part-type="genus" reg="Nitokra">Nitokra</tp:taxon-name-part><tp:taxon-name-part taxon-name-part-type="species" reg="puebloviejensis">puebloviejensis</tp:taxon-name-part></tp:taxon-name></italic> sp. nov. from Puebloviejo, Ciénaga Grande de Santa Marta, Colombia. Adult female holotype <bold>A</bold> leg 1 <bold>B</bold> leg 2 <bold>C</bold> leg 2 intercoxal sclerite <bold>D</bold> leg 2 coxa and basipod ornamentation, anterior view <bold>E</bold> leg3 <bold>F</bold> leg 4. Scale bars: 20 μm (<bold>A, B, D–F</bold>); 10 μm (<bold>C</bold>).</p></caption><graphic xmlns:xlink="http://www.w3.org/1999/xlink" xlink:href="zookeys-1128-111_article-86210__-g005.jpg" position="float" orientation="portrait" xlink:type="simple" id="oo_766925.jpg"><uri content-type="original_file" xlink:type="simple">https://binary.pensoft.net/fig/766925</uri></graphic></fig><p>Armature formula of female P1–P5 as follows:
              	 <table-wrap id="T1" position="float" orientation="portrait"><table id="TID0E5ZAG" rules="all"><tbody><tr><th rowspan="1" colspan="1"/><th rowspan="1" colspan="1">Exopod</th><th rowspan="1" colspan="1">Endopod</th></tr><tr><td rowspan="1" colspan="1">P1</td><td rowspan="1" colspan="1">I-0; I-1; III,2,0</td><td rowspan="1" colspan="1">0-1;0-1;I,I,2,0</td></tr><tr><td rowspan="1" colspan="1">P2</td><td rowspan="1" colspan="1">I-0; I-1;III,2,2</td><td rowspan="1" colspan="1">0-1;0-1; I,2,1</td></tr><tr><td rowspan="1" colspan="1">P3</td><td rowspan="1" colspan="1">I-0; I-1;III,2,2</td><td rowspan="1" colspan="1">0-1;0-1; I,2,2</td></tr><tr><td rowspan="1" colspan="1">P4</td><td rowspan="1" colspan="1">I-0;I-1;III,2,2</td><td rowspan="1" colspan="1">0-1;0-1;I,2,2</td></tr><tr><td rowspan="1" colspan="1">P5</td><td rowspan="1" colspan="1">5</td><td rowspan="1" colspan="1">5</td></tr></tbody></table></table-wrap></p><p><bold>Male.</bold> Smaller than female, total body length 578–588 μm (average length = 578 μm, <italic>n</italic> = 3; allotype specimen length = 588 μm).</p><p>Anal operculum, rostrum, antennae (Fig. <xref ref-type="fig" rid="F6">6C, D</xref>), and mouthparts as in female. Sexual dimorphism expressed in the antennule, urosome, P1basis, distal inner seta of P3ENP3, P5, and P6.</p><fig id="F6" position="float" orientation="portrait"><object-id xmlns:xlink="http://www.w3.org/1999/xlink" content-type="doi" xlink:type="simple">10.3897/zookeys.1128.86210.figure6</object-id><object-id xmlns:xlink="http://www.w3.org/1999/xlink" content-type="arpha" xlink:type="simple">049860CC-1990-5BFB-9F56-4A03DE83B9F5</object-id><label>Figure 6.</label><caption><p><italic><tp:taxon-name><tp:taxon-name-part taxon-name-part-type="genus" reg="Nitokra">Nitokra</tp:taxon-name-part><tp:taxon-name-part taxon-name-part-type="species" reg="puebloviejensis">puebloviejensis</tp:taxon-name-part></tp:taxon-name></italic> sp. nov. from Puebloviejo, Ciénaga Grande de Santa Marta, Colombia. SEM-prepared adult male individual <bold>A</bold> antennules, semi-lateral view <bold>B</bold> same, showing detail of proximal segments <bold>C</bold> antenna, posterior view <bold>D</bold> same showing exopodal ramus and endopodal segments <bold>E</bold> maxilliped, ventral view showing row of setal elements on syncoxal medial surface (arrowhead) <bold>F</bold> leg 1 showing modified, club-shaped basipodal spine (at arrow).</p></caption><graphic xmlns:xlink="http://www.w3.org/1999/xlink" xlink:href="zookeys-1128-111_article-86210__-g006.jpg" position="float" orientation="portrait" xlink:type="simple" id="oo_766926.jpg"><uri content-type="original_file" xlink:type="simple">https://binary.pensoft.net/fig/766926</uri></graphic></fig><p><bold><italic>Antennule</italic></bold> (Fig. <xref ref-type="fig" rid="F6">6A, B</xref>) haplocer, 10-segmented; armature formula difficult to discern, purportedly as follows: 1(1s), 2(9s), 3(6s), 4(2s), 5(9+ae), 6(1s),7(3s), 8(1s),9(2s),10(7+ae).</p><p><bold><italic>Antenna</italic></bold> (Fig. <xref ref-type="fig" rid="F6">6C, D</xref>), maxilliped (Fig. <xref ref-type="fig" rid="F6">6E</xref>), mouthparts, and P1–P4 as in female. Ventral ornamentation of urosomites as in female except urosomite 2. Posterior margins of urosomites with row of small spinules.</p><p>P1 basis and P3ENP3. P1 basis with modified, club-shaped inner spine (Fig. <xref ref-type="fig" rid="F4">4F</xref>, arrowheads in Fig. <xref ref-type="fig" rid="F6">6F</xref>). P3ENP3 with distal inner spine thinner than in female.</p><p>P5 (Fig. <xref ref-type="fig" rid="F4">4I</xref>). EXP and baseoendopod separated. The former subquadrate, with 5 or 6 setae, Baseoendopod reaching about proximal 1/3 of EXP, armed with 4 elements.</p><p>P6. With 2 unequal setae, inner one about 3× as long as outer seta. Caudal rami as in female.</p></tp:treatment-sec><tp:treatment-sec sec-type="variability" id="SECID0EFTAE"><title>Variability.</title><p>One male with 3 setal elements (instead of 4) on P5ENP. Another male was observed to possess 6 setae instead of 5 on P5EXP.</p></tp:treatment-sec><tp:treatment-sec sec-type="habitat" id="SECID0EKTAE"><title>Habitat.</title><p>The new species is known only from the type locality, Puebloviejo, Ciénaga Grande de Santa Marta (northern Colombia). The site where it was collected is a shallow mangrove area, 0.7 m deep, with water temperature 26–31 °C; local salinity was 15–20 PSU, and pH values was 7.5–8.1.</p></tp:treatment-sec></tp:taxon-treatment>
